# Supplementary material for: Immobilisation of Cellobiose Dehydrogenase and Laccase on Chitosan Particles as a Multi-Enzymatic System for the Synthesis of Lactobionic Acid
Source: J Funct Biomater. 2023 Jul 21;14(7):383. doi: 10.3390/jfb14070383 (PMC10381469; doi:10.3390/jfb14070383)
Supplement: Supplementary file 1 [file jfb-14-00383-s001.zip]

Archive with 1 entries (1 files):
- jfb-2480478-supplementary.pdf
